# Supplementary material for: The Anti-Inflammatory Properties of Citrus wilsonii Tanaka Extract in LPS-Induced RAW 264.7 and Primary Mouse Bone Marrow-Derived Dendritic Cells
Source: Molecules. 2017 Jul 19;22(7):1213. doi: 10.3390/molecules22071213 (PMC6152223; doi:10.3390/molecules22071213)
Supplement: Supplementary file 1 [file molecules-22-01213-s001.zip]

Archive with 2 entries (2 files):
- Figure S1.docx
- Table S1.xlsx
