# Supplementary material for: The Anti-Inflammatory Properties of Citrus wilsonii Tanaka Extract in LPS-Induced RAW 264.7 and Primary Mouse Bone Marrow-Derived Dendritic Cells
Source: Molecules. 2017 Jul 19;22(7):1213. doi: 10.3390/molecules22071213 (PMC6152223; doi:10.3390/molecules22071213)
Supplement: Supplementary file 1 [file molecules-22-01213-s001.zip › Table S1.xlsx]

## Sheet: Supplemental Table S1
Supplemental Table S1: Profile of ZQE.
Index	Retention time(min)	Compounds	Class	Peak area
				Quality control samples	ZQE
CIT0001	0.54	Spermidine	Phenolamides	443000	45600
CIT0002	0.54	Spermine	Phenolamides	10800000	12500000
CIT0003	0.55	Mannitol 1-phosphate	Carbohydrates	6810000	8530000
CIT0004	0.58	5-Methylcytosine	Nucleotides and their derivatives	51800	52200
CIT0005	0.58	unknown	unknown	44400000	47000000
CIT0006	0.59	N-Tigloylglycine	Amino acid derivatives	24500	31500
CIT0007	0.6	5-Ethyl-2'-deoxyuridine	Nucleotides and their derivatives	45300	48700
CIT0008	0.61	D-3-Methylhistidine	Amino acid derivatives	207000	261000
CIT0009	0.61	N6-Methyl-2'-deoxyadenosine	Nucleotides and their derivatives	33900	44000
CIT0010	0.61	Glucosamine	Carbohydrates	1020000	1010000
CIT0011	0.61	Biotin	Vitamin-related	157000	186000
CIT0012	0.63	unknown	unknown	25500	34400
CIT0013	0.63	unknown	unknown	3910000	3960000
CIT0014	0.64	Agmatine	Phenolamides	240000	274000
CIT0015	0.64	unknown	unknown	25700000	29000000
CIT0016	0.64	Nicotinamide-hexoside	Vitamin-related	49700	74300
CIT0017	0.68	2-Picolate	Organic acids and their derivatives	17700000	18900000
CIT0018	0.7	4-methylumbelliferyl phenylphosphonate	Coumarins and their derivatives	666000	2800000
CIT0019	0.71	2'-Deoxyinosine-5'-monophosphate	Nucleotides and their derivatives	10500000	11200000
CIT0020	0.72	L-Glutamine	Amino acids	686000	834000
CIT0021	0.75	Ornithine	Amino acids	288000	337000
CIT0022	0.75	N,N-Dimethylglycine	Amino acid derivatives	376000	424000
CIT0023	0.76	L-(-)-Threonine	Amino acids	312000	276000
CIT0024	0.78	L-Homocitrulline	Amino acids	4810	5370
CIT0025	0.78	Glu-Glu	Amino acid derivatives	11000	17100
CIT0026	0.78	2-Aminoisobutyric acid	Organic acids and their derivatives	2890000	2970000
CIT0027	0.79	L-Arginine	Amino acids	2120000	2040000
CIT0028	0.79	L-Histidine	Amino acids	1090000	949000
CIT0029	0.79	Choline	Cholines	937000	937000
CIT0030	0.8	sn-Glycero-3-phosphocholine	Cholines	1170000	1240000
CIT0031	0.8	Trigonelline	Alkaloids	9330000	9180000
CIT0032	0.8	Nicotianamine	Vitamin-related	52300	53300
CIT0033	0.81	L-Alanine	Amino acids	421000	512000
CIT0034	0.81	L-Proline	Amino acids	30500000	29600000
CIT0035	0.81	L-Lysine	Amino acids	684000	1160000
CIT0036	0.81	Aspartic acid O-rutinoside	Amino acid derivatives	661000	1310000
CIT0037	0.81	O-Phosphocholine	Cholines	138000	169000
CIT0038	0.81	unknown	unknown	5050	6530
CIT0039	0.81	unknown	unknown	11000	9430
CIT0040	0.83	L-Asparagine	Amino acids	225000	273000
CIT0041	0.83	Acetylcholine	Cholines	72800	46000
CIT0042	0.83	Betaine	Alkaloids	627000	604000
CIT0043	0.84	Carbachol	Cholines	360000	725000
CIT0044	0.84	Crotonoside	Nucleotides and their derivatives	1110000	1200000
CIT0045	0.84	5-Methoxyflavanone	Flavonoids	11200	18700
CIT0046	0.84	unknown	unknown	8770	6840
CIT0047	0.84	unknown	unknown	6480	13400
CIT0048	0.84	unknown	unknown	23700	14200
CIT0049	0.84	Serotonin	Tryptamines and their derivatives	11800	15100
CIT0050	0.84	L-Tyramine	Tryptamines and their derivatives	156000	141000
CIT0051	0.84	Glucose 6-phosphate	Carbohydrates	2160000	1960000
CIT0052	0.84	Pyridoxine	Vitamin-related	29700	37300
CIT0053	0.84	3-Hydroxyanthranilic acid	Organic acids and their derivatives	4270	5470
CIT0054	0.84	Ergothioneine	Organic acids and their derivatives	5790	6390
CIT0055	0.84	g-Guanidinobutyrate	Organic acids and their derivatives	67500	86600
CIT0056	0.85	L-Methionine	Amino acids	66700	57800
CIT0057	0.85	DL-Methionine	Amino acids	87000	75500
CIT0058	0.85	S-(5'-Adenosyl)-L-methionine	Amino acid derivatives	6280	7460
CIT0059	0.85	unknown	unknown	68200	82900
CIT0060	0.85	N-Benzoyltryptamine	Tryptamines and their derivatives	30500	30700
CIT0061	0.85	D-(-)-Erythrose	Carbohydrates	6440	14600
CIT0062	0.85	Nicotinate ribonucleoside	Vitamin-related	35400	38200
CIT0063	0.86	L-Isoleucine	Amino acids	194000	202000
CIT0064	0.86	N-Acetyl-L-leucine	Amino acid derivatives	213000	170000
CIT0065	0.86	Lysine butyrate	Amino acid derivatives	48400	52400
CIT0066	0.86	unknown	unknown	189000	222000
CIT0067	0.86	unknown	unknown	37300	28000
CIT0068	0.86	Thiamin	Vitamin-related	101000	123000
CIT0069	0.87	L-Saccharopine	Amino acids	25300	21300
CIT0070	0.87	unknown	unknown	45300	44300
CIT0071	0.87	a-Aminoadipate	Organic acids and their derivatives	76300	91100
CIT0072	0.88	3,4-Dihydroxy-L-phenylalanine	Amino acid derivatives	3120	2930
CIT0073	0.88	Guanine	Nucleotides and their derivatives	649000	372000
CIT0074	0.88	Adenosine	Nucleotides and their derivatives	27500	933000
CIT0075	0.88	unknown	unknown	34100	52700
CIT0076	0.88	N-hydroxy tryptamine	Tryptamines and their derivatives	19700	14100
CIT0077	0.88	DL-Pipecolinic acid	Organic acids and their derivatives	18600000	17700000
CIT0078	0.89	Phosphoric acid	Organic acids and their derivatives	2560000	3050000
CIT0079	0.9	L-Glutamic acid	Amino acids	775000	932000
CIT0080	0.9	L-Aspartic acid	Amino acids	911000	878000
CIT0081	0.9	unknown	unknown	27100	32200
CIT0082	0.9	5-Aminolevulinate	Organic acids and their derivatives	240000	208000
CIT0083	0.92	beta-Homothreonine	Amino acids	1270000	1240000
CIT0084	0.92	Sucrose	Carbohydrates	65900	108000
CIT0085	0.94	L-Valine	Amino acids	11000000	9650000
CIT0086	0.99	L-Serine	Amino acids	434000	405000
CIT0087	0.99	L-Threonine	Amino acids	385000	342000
CIT0088	1.05	unknown	unknown	14500	13700
CIT0089	1.09	unknown	unknown	8740	5370
CIT0090	1.17	Adenosine monophosphate	Nucleotides and their derivatives	499000	437000
CIT0091	1.17	beta-Nicotinamide adenine dinucleotide	Nucleotides and their derivatives	6530	12400
CIT0092	1.17	Cytidine	Nucleotides and their derivatives	2020000	891000
CIT0093	1.17	unknown	unknown	94900	93700
CIT0094	1.17	Piperidine	Alkaloids	201000	174000
CIT0095	1.17	Nicotinic acid	Vitamin-related	40600	31900
CIT0096	1.18	L-Theanine	Amino acids	11500	12400
CIT0097	1.18	Quinic acid	Phenylpropanoids	1100000	1720000
CIT0098	1.18	Gallic acid O-hexoside	Phenylpropanoids	5510	2500
CIT0099	1.18	Pyridoxine O-glucoside	Vitamin-related	121000	78500
CIT0100	1.19	Inosine 5'-monophosphate	Nucleotides and their derivatives	35500	41100
CIT0101	1.19	Uracil	Nucleotides and their derivatives	78800	62900
CIT0102	1.2	1-Amino-1-cyclopentanecarboxylic acid	Amino acid derivatives	7140000	8960000
CIT0103	1.2	Caffeoyl tyramine	Tryptamines and their derivatives	723000	424000
CIT0104	1.21	L-Tyrosine	Amino acids	13800000	10700000
CIT0105	1.21	Phenylglycine	Amino acid derivatives	1560000	734000
CIT0106	1.21	2'-Deoxyadenosine-5'-monophosphate	Nucleotides and their derivatives	38400	26700
CIT0107	1.21	Guanosine 5'-monophosphate	Nucleotides and their derivatives	906000	845000
CIT0108	1.22	S-Adenosyl-L-homocysteine	Amino acid derivatives	32200	25300
CIT0109	1.22	Uridine	Nucleotides and their derivatives	1200000	794000
CIT0110	1.22	Adenine	Nucleotides and their derivatives	2980000	1560000
CIT0111	1.22	unknown	unknown	328000	250000
CIT0112	1.22	unknown	unknown	30600	20900
CIT0113	1.22	unknown	unknown	5030000	4160000
CIT0114	1.22	D(-)-Threose	Carbohydrates	33400	29400
CIT0115	1.22	unknown	unknown	657000	642000
CIT0116	1.23	N-Acetylglutamate	Amino acid derivatives	34600	30600
CIT0117	1.27	L-Leucine	Amino acids	10500000	8730000
CIT0118	1.27	unknown	unknown	11200	12300
CIT0119	1.3	Leu-pro	Amino acid derivatives	589000	581000
CIT0120	1.3	unknown	unknown	165000	62500
CIT0121	1.3	unknown	unknown	11300	21700
CIT0122	1.33	unknown	unknown	34300	23900
CIT0123	1.39	Inosine	Nucleotides and their derivatives	72300	44500
CIT0124	1.41	N-methyltyramine	Tryptamines and their derivatives	5040000	3420000
CIT0125	1.45	Xanthosine	Nucleotides and their derivatives	1000000	663000
CIT0126	1.5	Thymine	Nucleotides and their derivatives	9150	7120
CIT0127	1.53	Nicotinamide	Vitamin-related	9940	8630
CIT0128	1.54	N-Hydroxy-L-tryptophan	Amino acid derivatives	92800	48500
CIT0129	1.54	unknown	unknown	48900	47600
CIT0130	1.57	unknown	unknown	193000	113000
CIT0131	1.58	unknown	unknown	95700	47300
CIT0132	1.63	unknown	unknown	99600	100000
CIT0133	1.64	L-beta-Homoisoleucine	Amino acids	112000	105000
CIT0134	1.64	Xanthine	Nucleotides and their derivatives	239000	124000
CIT0135	1.68	4-Pyridoxate	Vitamin-related	42400	37200
CIT0136	1.78	unknown	unknown	14500	12900
CIT0137	1.87	unknown	unknown	35000000	34100000
CIT0138	1.89	Homocystine	Amino acids	4730000	3590000
CIT0139	1.9	N-Caffeoylputrescine	Phenolamides	25500	10300
CIT0140	1.91	L-Kynurenine	Amino acid derivatives	33200	19000
CIT0141	1.91	unknown	unknown	6580000	7030000
CIT0142	1.93	L-Phenylalanine	Amino acids	5500000	7030000
CIT0143	1.95	Guanine derivative	Nucleotides and their derivatives	17600	18600
CIT0144	1.95	2'-Deoxyadenosine monohydrate	Nucleotides and their derivatives	177000	343000
CIT0145	1.96	Benzamidine	Phenylpropanoids	2450000	2440000
CIT0146	1.98	6-Methylmercaptopurine	Nucleotides and their derivatives	14100000	13700000
CIT0147	1.99	unknown	unknown	661000	651000
CIT0148	2	Adenosine O-ribose	Nucleotides and their derivatives	37300	32100
CIT0149	2.01	Nicotinic acid-hexoside	Vitamin-related	20700	14300
CIT0150	2.02	N-Acetylmethionine	Amino acid derivatives	9440	7820
CIT0151	2.02	unknown	unknown	143000	120000
CIT0152	2.02	unknown	unknown	21100	13300
CIT0153	2.03	trans-Zeatin 7-glucoside	Phytohormones	81600	107000
CIT0154	2.12	5-Methoxytryptamine	Tryptamines and their derivatives	34100	16800
CIT0155	2.15	Xanthurenic acid O-hexoside	Amino acid derivatives	58800	51400
CIT0156	2.15	Succinyladenosine	Nucleotides and their derivatives	690000	686000
CIT0157	2.16	N-p-coumaroylputrescine iso1	Phenolamides	15100	16400
CIT0158	2.18	unknown	unknown	258000	202000
CIT0159	2.22	D-Pantothenic acid	Vitamin-related	810000	834000
CIT0160	2.25	N2, N2-Dimethyguanosine	Nucleotides and their derivatives	125000	126000
CIT0161	2.26	Gentiopicrin	Terpenoids	29900	37400
CIT0162	2.32	N-p-coumaroyl putrescine	Phenolamides	127000	105000
CIT0163	2.34	10-Formyl-THF	Vitamin-related	369000	481000
CIT0164	2.36	trans-Zeatin-O-glucoside	Phytohormones	6370	7170
CIT0165	2.37	Caffeoylcholine	Cholines	26200	25600
CIT0166	2.39	L-Tryptophan	Amino acids	7630000	7920000
CIT0167	2.39	3-Indolylacetonitrile	Indoles and their derivatives	22400	22500
CIT0168	2.39	Methoxyindoleacetic acid	Indoles and their derivatives	160000	170000
CIT0169	2.41	N',N",N"'-p-coumaroyl-cinnamoyl-caffeoyl spermidine	Phenolamides	28700	30700
CIT0170	2.43	Cyanidin 3-O-glucoside	Anthocyanin	15700	17600
CIT0171	2.46	N-feruloyl putrescine	Phenolamides	16100000	17400000
CIT0172	2.49	N-(9H-Purin-6-ylcarbamoyl)threonine	Amino acid derivatives	42400	41100
CIT0173	2.49	Threonyl carbamoyl adenosine	Nucleotides and their derivatives	141000	176000
CIT0174	2.55	N-sinapoyl putrescine	Phenolamides	5740	3670
CIT0175	2.55	unknown	unknown	288000	216000
CIT0176	2.55	L-Tryptamine	Tryptamines and their derivatives	404000	441000
CIT0177	2.57	N-[Methyl(7H-purin-6-yl)carbamoyl]-L-threonine	Amino acid derivatives	6970	9480
CIT0178	2.58	D-beta-Homophenylalanine	Amino acids	781000	1630000
CIT0179	2.58	unknown	unknown	9890	9980
CIT0180	2.6	N-Feruloyl tryptamine	Tryptamines and their derivatives	11100	8610
CIT0181	2.63	epigallate catechin(EGC)	Catechin derivatives	37300	54100
CIT0182	2.68	N-feruloyl agmatine	Phenolamides	397000	474000
CIT0183	2.71	Imidazole-4-acetate	Indoles and their derivatives	483000	476000
CIT0184	2.72	4-Coumaroylcholine	Cholines	34300	40700
CIT0185	2.74	unknown	unknown	33900	25200
CIT0186	2.75	4-O-p-Coumaroylquinic acid	Phenylpropanoids	19600	7900
CIT0187	2.75	unknown	unknown	43100	43600
CIT0188	2.75	Procyanidin B1	Proanthocyanidins	6460	12600
CIT0189	2.79	Chlorogenic acid	Phenylpropanoids	20300	24500
CIT0190	2.83	Coumarin	Phenylpropanoids	379000	512000
CIT0191	2.83	unknown	unknown	607000	56600
CIT0192	2.86	N-Feruloyl spermidine	Phenolamides	270000	349000
CIT0193	2.87	Catechin(C)	Catechin derivatives	17500	22300
CIT0194	2.88	unknown	unknown	36000	31800
CIT0195	2.93	7-HydroxyFlavonoids	Flavonoids	7300	6600
CIT0196	2.99	trans-Zeatin riboside (tZR)	Phytohormones	11100	10800
CIT0197	3.07	4beta-Hydroxy-11-O-(2'-pyrolylcarboxy)epilupinine	Alkaloids	105000	87300
CIT0198	3.08	unknown	unknown	10400	11000
CIT0199	3.1	6-Hydroxymethylherniarin	Phenylpropanoids	11700	16900
CIT0200	3.1	1-Methylnicotinamide	Vitamin-related	24900	21000
CIT0201	3.11	(-)-Riboflavin	Vitamin-related	39600	28700
CIT0202	3.12	Vitamin B2	Vitamin-related	49100	24000
CIT0203	3.18	Sinapoyl O-hexoside	Phenylpropanoids	19300	16400
CIT0204	3.19	unknown	unknown	183000	128000
CIT0205	3.2	epicatechin(EC)	Catechin derivatives	19700	20700
CIT0206	3.2	Chinese bittersweet alkaloid II	Alkaloids	3340000	3470000
CIT0207	3.2	Procyanidin B	Proanthocyanidins	7190	5360
CIT0208	3.21	unknown	unknown	229000	112000
CIT0209	3.22	Rosinidin O-hexoside	Anthocyanin	96300	103000
CIT0210	3.23	N', N''-feruloyl, caffeoylspermidine	Phenolamides	42400	46300
CIT0211	3.24	Caffeoyl shikimic acid	Phenylpropanoids	13300	20000
CIT0212	3.25	Kaempferol 3-O-glucoside-2'-O-rhamnoside	Flavonoids	290000	213000
CIT0213	3.27	Syringetin O-hexoside	Flavonoids	194000	248000
CIT0214	3.45	Quercetin O-hexoside	Flavonoids	2840000	2850000
CIT0215	3.46	3,4',5,7-tetrahydroxy-3'-methoxyFlavonoids	Flavonoids	103000	77400
CIT0216	3.47	Limocitrin O-hexoside	Flavonoids	86300	92500
CIT0217	3.47	unknown	unknown	28200	69000
CIT0218	3.49	5-Hydroxyindole-3-acetic acid	Indoles and their derivatives	185000	116000
CIT0219	3.55	Quercetin-3-O-rutinoside (Rutin)	Flavonoids	327000	389000
CIT0220	3.59	Luteolin O-rutinoside	Flavonoids	1920000	2150000
CIT0221	3.62	Picolinamide	Alkaloids	161000	93300
CIT0222	3.63	unknown	unknown	18000	12000
CIT0223	3.64	6-Fluoro-DL-tryptophan	Amino acid derivatives	7590	3900
CIT0224	3.65	Scopoletin	Coumarins and their derivatives	61900	58800
CIT0225	3.68	N-feruloyl cadaverine	Phenolamides	12000	14700
CIT0226	3.68	Isohemiphloin	Flavonoids	108000	81900
CIT0227	3.71	Syringetin-3-O-glucoside	Flavonoids	1050000	960000
CIT0228	3.72	Quercetin 3-O-galactoside (Hyperin)	Flavonoids	182000	223000
CIT0229	3.73	Quercetin O-rutinoside	Flavonoids	478000	550000
CIT0230	3.75	4-Hydroxy-6-methylquinoline-3-carboxylic acid	Amino acid derivatives	9250	7170
CIT0231	3.75	Quercetin-3-O-glucoside (Isoquercitrin)	Flavonoids	190000	240000
CIT0232	3.76	Luteolin 7-O-glucoside	Flavonoids	84700	120000
CIT0233	3.76	Eriodictyol 7-O-glucoside	Flavonoids	89400	41600
CIT0234	3.77	p-Coumaric acid	Phenylpropanoids	210000	155000
CIT0235	3.77	Selgin O-hexoside	Flavonoids	155000	223000
CIT0236	3.79	O-methylnaringenin C-pentoside	Flavonoids	3580000	3780000
CIT0237	3.8	Apigenin 5-O-glucoside	Flavonoids	7070000	8230000
CIT0238	3.82	N6-Isopentenyladenine (iP)	Phytohormones	13000	11500
CIT0239	3.82	Isorhoifolin	unknown	7470000	5940000
CIT0240	3.85	Kaempferol 3-O-β -rutinoside (Nicotiflorin)	Flavonoids	659000	490000
CIT0241	3.85	5-Methoxy-N,N-dimethyltryptamine	Tryptamines and their derivatives	9550	359
CIT0242	3.86	Isorhamnetin O-hexoside	Flavonoids	711000	637000
CIT0243	3.86	Isorhamnetin O-rutinoside	Flavonoids	273000	732000
CIT0244	3.88	Tricetin O-hexoside	Flavonoids	170000	288000
CIT0245	3.89	Apigenin 7-O-rutinoside	Flavonoids	6480000	6510000
CIT0246	3.9	Apigenin-7-rutinoside	Flavonoids	201000	189000
CIT0247	3.9	m-Anisic-acid	Organic acids and their derivatives	115000	78800
CIT0248	3.92	Naringin	Flavonoids	8480000	9580000
CIT0249	3.92	Chrysoeriol 7-O-rutinoside	Flavonoids	5190000	5690000
CIT0250	3.92	unknown	unknown	11200	8250
CIT0251	3.92	p-Aminobenzoate	Organic acids and their derivatives	89700	51100
CIT0252	3.96	Hesperetin 5-O-glucoside	Flavonoids	90200	79100
CIT0253	3.96	Papaverine	Alkaloids	7150	10700
CIT0254	3.99	Apigenin 7-O-neohesperidoside (Rhoifolin)	Flavonoids	8500000	8320000
CIT0255	4.01	Kaempferol 3-O-glucoside (Astragalin)	Flavonoids	70400	71700
CIT0256	4.01	Naringenin 7-O-neohesperidoside	Flavonoids	5950000	5460000
CIT0257	4.02	Luteolin O-malonylhexoside	Flavonoids	61800	78500
CIT0258	4.03	Luteolin 5-O-hexoside	Flavonoids	179000	150000
CIT0259	4.03	Tricin O-hexosyl-O-pentoside	Flavonoids	3790	7580
CIT0260	4.05	2'-Deoxycytidine-5'-diphosphate	Nucleotides and their derivatives	17300	19300
CIT0261	4.05	Apigenin 7-O-glucoside	Flavonoids	1400000	1270000
CIT0262	4.05	Apo-9-zeaxanthinone	Terpenoids	15100	11400
CIT0263	4.06	Phellodenol H	Phenylpropanoids	15400	13200
CIT0264	4.07	Quercetin 3-O-a-L-rhamnoside (Quercitrin)	Flavonoids	19400	10300
CIT0265	4.07	unknown	unknown	7530000	552000
CIT0266	4.09	Naringenin 7-O-glucoside	Flavonoids	1710000	457000
CIT0267	4.09	Neohesperidin	Flavonoids	130000	97500
CIT0268	4.1	Apigenin 7-O-glucoside (Cosmosiin)	Flavonoids	1270000	1050000
CIT0269	4.1	Hesperidin	Flavonoids	40900	20700
CIT0270	4.14	Chrysoeriol O-hexoside	Flavonoids	280000	308000
CIT0271	4.14	Prunin	Flavonoids	418000	200000
CIT0272	4.17	Quercetin-3-beta-O-galactoside	Flavonoids	55000	92700
CIT0273	4.18	Tricetin	Flavonoids	2900000	2740000
CIT0274	4.25	Spinacetin	Flavonoids	55200	86800
CIT0275	4.25	O-methylQuercetin O-hexoside	Flavonoids	3470000	4000000
CIT0276	4.35	Naringenin O-malonylhexoside	Flavonoids	134000	144000
CIT0277	4.36	Apigenin O-malonylhexoside	Flavonoids	29700	54200
CIT0278	4.41	Tricetin O-malonylhexoside	Flavonoids	26700	27300
CIT0279	4.41	4-Hydroxyquinoline	Alkaloids	84100	63900
CIT0280	4.43	Chrysoeriol O-malonylhexoside	Flavonoids	17200	12700
CIT0281	4.49	Selgin O-malonylhexoside	Flavonoids	987000	1710000
CIT0282	4.49	unknown	unknown	30100	14800
CIT0283	4.54	N-acetyltryptamine	Tryptamines and their derivatives	38000	42700
CIT0284	4.56	Indole-3-acetic acid	Phytohormones	17300	11800
CIT0285	4.67	Daidzein O-hexoside	Flavonoids	15500	11600
CIT0286	4.95	Eriodictyol	Flavonoids	13600	11500
CIT0287	4.99	Luteolin	Flavonoids	3030000	2920000
CIT0288	5	unknown	unknown	18700	19500
CIT0289	5	unknown	unknown	16500	21400
CIT0290	5.03	Hyoscyamine	Alkaloids	10500000	1010000
CIT0291	5.03	unknown	unknown	170000	193000
CIT0292	5.07	Benzoyltyramine	Tryptamines and their derivatives	354000	189000
CIT0293	5.15	unknown	unknown	1350000	82000
CIT0294	5.16	unknown	unknown	44800	53300
CIT0295	5.28	trans-Cinnamic acid	Phenylpropanoids	39300	50400
CIT0296	5.31	unknown	unknown	7630	5890
CIT0297	5.31	unknown	unknown	27200	48100
CIT0298	5.33	Cinnamic acid	Phenylpropanoids	13400	13700
CIT0299	5.41	Naringenin	Flavonoids	1950000	3270000
CIT0300	5.53	Apigenin	Flavonoids	95500	183000
CIT0301	5.54	unknown	unknown	12600	10100
CIT0302	5.59	Quercetin	Flavonoids	54400	112000
CIT0303	5.62	1-Decanoyl-2-hydroxy-sn-glycero-3-phosphocholine	Lipids-glycerides	45700	52500
CIT0304	5.67	Chrysoeriol	Flavonoids	28300	45400
CIT0305	5.72	unknown	unknown	30400	37500
CIT0306	5.72	unknown	unknown	158000	159000
CIT0307	5.76	Isorhamnetin (3'-Methoxyquercetin)	Flavonoids	70400	144000
CIT0308	5.8	unknown	unknown	2770000	1250000
CIT0309	5.81	unknown	unknown	362000	163000
CIT0310	5.83	unknown	unknown	19800	19700
CIT0311	5.86	unknown	unknown	11900000	5450000
CIT0312	5.86	trans-cinnamaldehyde	Phenylpropanoids	51200	21300
CIT0313	5.87	unknown	unknown	684000	927000
CIT0314	5.89	4-Hydroxysphinganine	Lipids-glycerides	24700000	5590000
CIT0315	5.89	unknown	unknown	45700	58200
CIT0316	5.91	unknown	unknown	731000	998000
CIT0317	5.93	unknown	unknown	23300000	5220000
CIT0318	6	unknown	unknown	1120000	118000
CIT0319	6.01	unknown	unknown	27200	20400
CIT0320	6.01	unknown	unknown	254000	369000
CIT0321	6.15	unknown	unknown	20200	41700
CIT0322	6.19	7-O-Methyleriodictyol	Flavonoids	8300	3640
CIT0323	6.4	unknown	unknown	326000	362000
CIT0324	6.44	unknown	unknown	154000	164000
CIT0325	6.49	unknown	unknown	189000	352000
CIT0326	6.5	unknown	unknown	638000	635000
CIT0327	6.56	9,17-Octadecadiene-12,14-diyne-1,11,16-triol	Lipids-fatty acid	5670	9210
CIT0328	6.57	unknown	unknown	26000	26300
CIT0329	6.58	LysoPC 12:0	Lipids-glycerophospholipid	5960	8740
CIT0330	6.69	unknown	unknown	2000000	4130000
CIT0331	6.72	unknown	unknown	2420000	5110000
CIT0332	6.76	unknown	unknown	143000	71900
CIT0333	6.83	Chrysin	Flavonoids	15900	30100
CIT0334	6.84	unknown	unknown	849000	275000
CIT0335	6.86	Acacetin (4'-Methoxyapigenin)	Flavonoids	5160	8430
CIT0336	7.02	Oryzalexin C	Terpenoids	7370	5780
CIT0337	7.08	Brassinolide (BL)	Phytohormones	9440	10500
CIT0338	7.12	unknown	unknown	749000	816000
CIT0339	7.17	LysoPC 16:2	Lipids-glycerophospholipid	132000	162000
CIT0340	7.17	unknown	unknown	26500	77600
CIT0341	7.22	unknown	unknown	743000	793000
CIT0342	7.36	unknown	unknown	7760	15300
CIT0343	7.43	LysoPC 14:0 (2n isomer)	Lipids-glycerophospholipid	68300	100000
CIT0344	7.44	Tangeretin	Flavonoids	11200	16000
CIT0345	7.48	unknown	unknown	434000	351000
CIT0346	7.59	unknown	unknown	2450000	4740000
CIT0347	7.6	5,14,15-trihydroxy-6,8,10,12-Eicosatetraenoic acid	Lipids-fatty acid	91500	158000
CIT0348	7.61	unknown	unknown	36700	61500
CIT0349	7.62	unknown	unknown	365000	269000
CIT0350	7.62	LysoPC 14:0	Lipids-glycerophospholipid	324000	564000
CIT0351	7.62	unknown	unknown	152000	106000
CIT0352	7.64	unknown	unknown	1090000	2000000
CIT0353	7.67	unknown	unknown	370000	724000
CIT0354	7.75	LysoPC 16:1 (2n isomer)	Lipids-glycerophospholipid	300000	487000
CIT0355	7.93	LysoPC 16:1	Lipids-glycerophospholipid	1100000	2190000
CIT0356	7.95	Diosgenin	Terpenoids	2390000	446000
CIT0357	8.02	unknown	unknown	8330	16500
CIT0358	8.12	unknown	unknown	12800000	20900000
CIT0359	8.13	LysoPC 18:2 (2n isomer)	Lipids-glycerophospholipid	13400000	18800000
CIT0360	8.16	unknown	unknown	407000	668000
CIT0361	8.29	unknown	unknown	626000	1110000
CIT0362	8.3	LysoPC 18:2	Lipids-glycerophospholipid	31400000	33700000
CIT0363	8.31	14,15-Dehydrocrepenynic acid	Lipids-fatty acid	236000	357000
CIT0364	8.35	Stearidonic Acid	Lipids-fatty acid	126000	189000
CIT0365	8.41	Orotidine 5'-monophosphate	Nucleotides and their derivatives	22900	8480
CIT0366	8.43	unknown	unknown	37300	67800
CIT0367	8.44	unknown	unknown	7390	8920
CIT0368	8.49	LysoPC 16:0 (2n isomer)	Lipids-glycerophospholipid	4900000	9110000
CIT0369	8.51	unknown	unknown	121000	207000
CIT0370	8.55	unknown	unknown	57800	102000
CIT0371	8.64	γ-Linolenic Acid methyl ester	Lipids-fatty acid	50100	96100
CIT0372	8.64	unknown	unknown	426000	770000
CIT0373	8.65	LysoPC 18:3	Lipids-glycerophospholipid	2870000	7640000
CIT0374	8.65	unknown	unknown	6860000	12900000
CIT0375	8.7	unknown	unknown	69600	86100
CIT0376	8.73	LysoPC 16:0	Lipids-glycerophospholipid	26500000	36900000
CIT0377	8.77	LysoPC 18:1 (2n isomer)	Lipids-glycerophospholipid	4590000	5910000
CIT0378	8.77	unknown	unknown	698000	1410000
CIT0379	8.81	Etamiphylline	Alkaloids	50500	107000
CIT0380	8.81	Punicic acid	Lipids-fatty acid	457000	919000
CIT0381	8.95	unknown	unknown	102000	235000
CIT0382	8.97	LysoPC 18:1	Lipids-glycerophospholipid	10200000	9750000
CIT0383	9	unknown	unknown	231000	312000
CIT0384	9	9-Hydroxy-(10E,12Z,15Z)-octadecatrienoic acid	Lipids-fatty acid	129000	251000
CIT0385	9.07	LysoPC 20:2 (2n isomer)	Lipids-glycerophospholipid	35000	60400
CIT0386	9.09	unknown	unknown	2520000	3390000
CIT0387	9.11	unknown	unknown	104000	124000
CIT0388	9.12	unknown	unknown	7380	10400
CIT0389	9.17	unknown	unknown	79100	172000
CIT0390	9.25	LysoPC 20:2	Lipids-glycerophospholipid	248000	584000
CIT0391	9.57	LysoPC 18:0 (2n isomer)	Lipids-glycerophospholipid	638000	1530000
CIT0392	9.62	unknown	unknown	152000	303000
CIT0393	9.77	LysoPC 18:0	Lipids-glycerophospholipid	754000	2120000
CIT0394	9.86	unknown	unknown	5070	19100
CIT0395	10.4	unknown	unknown	14000	87700
CIT0396	10.42	unknown	unknown	10500	9510
CIT0397	10.48	Linoleic acid	Lipids-fatty acid	2370	11100
CIT0398	11.05	unknown	unknown	69500	138000
CIT0399	11.13	unknown	unknown	12400	109000
